# Supplementary material for: Functional Outcomes in Head and Neck Cancer Patients
Source: Cancers (Basel). 2022 Apr 25;14(9):2135. doi: 10.3390/cancers14092135 (PMC9099625; doi:10.3390/cancers14092135)
Supplement: Supplementary file 1 [file cancers-14-02135-s001.zip]

Archive with 1 entries (1 files):
- cancers-1661528-supplementary.pdf
